# Supplementary material for: Potent Biological Activity of Fluorinated Derivatives of 2-Deoxy-d-Glucose in a Glioblastoma Model
Source: Biomedicines. 2024 Oct 1;12(10):2240. doi: 10.3390/biomedicines12102240 (PMC11504489; doi:10.3390/biomedicines12102240)
Supplement: Supplementary file 1 [file biomedicines-12-02240-s001.zip]

Archive with 1 entries (1 files):
- biomedicines-3219524-supplementary.pdf
